# Supplementary material for: Influence of Dead Cells Killed by Industrial Biocides (BAC and DBNPA) on Biofilm Formation
Source: Antibiotics (Basel). 2024 Jan 31;13(2):140. doi: 10.3390/antibiotics13020140 (PMC10885908; doi:10.3390/antibiotics13020140)
Supplement: Supplementary file 1 [file antibiotics-13-00140-s001.zip]

Archive with 1 entries (1 files):
- antibiotics-2820463-supplementary.pdf
